# Supplementary material for: An Integrated Centrifugal Degassed PDMS-Based Microfluidic Device for Serial Dilution
Source: Micromachines (Basel). 2021 Apr 23;12(5):482. doi: 10.3390/mi12050482 (PMC8145514; doi:10.3390/mi12050482)
Supplement: Supplementary file 1 [file micromachines-12-00482-s001.zip]

Archive with 3 entries (3 files):
- S1.SupplementalVideo_SampleMetering.mp4
- S2.SupplementalVideo_SampleTransfer.mp4
- Supplemental Materials_Final-Serial Dilution-SMALL SUNY Buffalo.docx
